# Supplementary material for: Autoimmune encephalitis in a resource-limited public health setting: a case series analysis
Source: Arq Neuropsiquiatr. 2024 Feb 7;82(2):s00441779054. doi: 10.1055/s-0044-1779054 (PMC10849825; doi:10.1055/s-0044-1779054)
Supplement: Supplementary file 1 — Supplementary Material [file 10-1055-s-0044-1779054-s230136.xlsx]

## Sheet: Table 1
	Demographics aspects, clinical features and follow-up data.
	Patient number	Age	Gender	Presentation	CSF (leucocytes µ/L and proteins mg/dL)	First EEG abdnormalities	MRI involvement suggestive of encephalitis	Antibody	Detection methods for autoantibodies	Time until the start of immunotherapy (days)	Immunotherapy	Maintenance immunotherapy	Time in days until final diagnosis (days)	Final diagnosis	Outpatient follow-up and mRS
	1*	37	M	AM + PS	57 leuc (97% LT), 49 proteins	Slow waves in frontal lobe	Temporal lobe and diencephalon	Anti-Ma2	Imunoblotting	13	CC, IVIG, PLEX, CFF, RTX	AZA	41	Definite anti-Ma2 AE	26 months / mRS 6
	2	32	F	PS + S	50 leuc (86% LT), 34 proteins	Slow waves in unilateral temporal lobe	No involvement	Anti-NMDAr	IIF	2	CC, IVIG, PLEX, CFF, RTX	-	5	Definite anti-NMDAr AE	NA / mRS 6
	3	41	F	PS	21 leuc (99% LT). 27 proteins	Slow waves in unilateral temporal lobe	No involvement	Anti-NMDAr	IIF	-	No treatment	-	9	Definite anti-NMDAr AE	NA / mRS 6
	4	21	F	AM + PS	32 leuc (91% LT). 20 proteins	Seizure in unilateral frontal lobe	No involvement	Anti-NMDAr	IIF	0	CC, IVIG	-	34	Definite anti-NMDAr AE	NA / mRS 6
	5	22	M	WM + PS	16 leuc (92% LT). 30 proteins	Diffuse slow waves	Limbic structures	Anti-GAD / Anti-VGKC	IIF	3	CC, IVIG, PLEX	AZA + CC	46	Definite anti-GAD/anti-VGKC associated limbic AE	72 months / mRS 3
	6	26	F	PS	13 leuc (94% LT). 18 proteins	Slow waves in temporal lobes	Limbic structures	Anti-GAD	ELISA	0	CC, IVIG	CC	15	Definite limbic AE anti-GAD	15 months / mRS 3
	7	30	M	S + PS	6 leuc (80% LT). 28 proteins	Diffuse slow waves	Limbic structures	No identification	-	0	CC, IVIG	-	23	Definite limbic AE without Aa identification	35 months / mRS 3
	8	15	F	S + PS	6 leuc (80% LT). 26 proteins	Seizure in unilateral occiptal lobe	Limbic structures	No identification	-	3	CC, RTX	RTX	46	Definite limbic AE without Aa identification	20 months / mRS 3
	9	33	M	PS	27 leuc (98% LT). 66 proteins	Diffuse slow waves	Limbic structures	Anti-GAD	ELISA	0	CC, IVIG	-	9	Definite anti-GAD associated limbic AE	41 months / mRS 3
	10**	18	M	AM + PS	19 leuc (100% LT). 19 proteins	Diffuse slow waves	No involvement	Not tested	-	-	No treatment	-	-	Possible AE	2 months / mRS 0
	11	33	M	WM + PS	13 leuc (87% LT). 44 proteins	Seizure in unilateral temporal lobe	Temporal lobe, insula, and basal ganglia	Not tested	-	1	CC	CC	1	Possible AE	58 months / mRS 3
	12	28	M	WM + AM + PS	13 leuc (75% LT). 56 proteins	Burst supression pattern (sedation)	Temporal lobe, insula, and basal ganglia	No identification	-	3	CC, IVIG	-	34	Possible AE	17 months / mRS 0
	13	47	M	WM + AM + PS	22 leuc (87% LT). 113 proteins	Slow waves in frontal lobe	Temporal lobe, diencephalon, and basal ganglia	Anti-Hu	IIF	3	CC, PLEX	CC	28	Definite AE anti-Hu	6 months / mRS 4
	14	14	M	AM + PS	4 leucocytes, 24 proteins	Slow waves in unilateral temporal lobe	No involvement	No identification	-	0	CC, IVIG	-	15	Possible AE	NA / mRS 6
	15	63	F	S + PS	4 leucocytes, 39 proteins	Burst supression pattern (sedation)	Limbic structures	Anti-GAD	ELISA	1	CC, IVIG	-	1	Definite anti-GAD associated limbic AE	NA / mRS 6
	16	72	F	WM	116 leuc (75% LT), 115 proteins	Slow waves in temporal lobes	Temporal lobe, insula, and basal ganglia	Not tested	-	3	CC	-	3	Possible AE	34 months / mRS 0
	17	83	F	AM	42 leuc (99% LT), 35 proteins	Seizure in unilateral temporal lobe	Temporal lobe, insula, and basal ganglia	No identification	-	6	CC	-	13	Possible AE	4 months / mRS 4
Abbreviations: M, male; F, female; AE, autoimmune encephalitis; LE, limbic encephalitis; Aa, auto-antibody; AM, altered mental status; PS, psychiatric symptoms; S, seizures; WM, working memory deficits; CC, corticostheroid; IVIG, Human intravenous immunoglobulin; CFF, cyclophosphamide; RTX, rituximab; PLEX, plasmapheresis; AZA, azathioprine; IIF, indirect immunofluorescence; CSF, cerebrospinal fl…
